# Supplementary material for: Detection and Identification of Hematologic Malignancies and Solid Tumors by an Electrochemical Technique
Source: PLoS One. 2016 Apr 26;11(4):e0153821. doi: 10.1371/journal.pone.0153821 (PMC4845976; doi:10.1371/journal.pone.0153821)
Supplement: S1 Initial Data — (XLS) [file pone.0153821.s001.xls]

## Sheet: Sheet1
Gender	Age	Department	Ep（V)III	Ep（V）Sample	Ep（A)III	Ep（μA）Sample	ΔEp（μA）	ΔEp（V）
1	38	Healthy	0.0999999	0.105	0.983	0.687	0.296	0.005
2	50	Healthy	0.11	0.105	0.611	0.582	0.029	-0.005
1	45	Healthy	0.0999999	0.11	1.26	0.402	0.858	0.01
2	39	Healthy	0.0999999	0.0849999	1.198	0.552	0.646	-0.015
2	45	Healthy	0.0999999	0.0949999	1.223	0.596	0.627	-0.005
1	45	Healthy	0.0999999	0.11	0.903	0.666	0.237	0.01
1	43	Healthy	0.095	0.09	0.862	0.628	0.234	-0.005
2	48	Healthy	0.0899999	0.0949999	0.999	0.606	0.393	0.005
1	48	Healthy	0.11	0.105	1.3	0.518	0.782	-0.005
2	52	Healthy	0.095	0.095	0.908	0.65	0.258	0
2	50	Healthy	0.0999999	0.105	0.852	0.668	0.184	0.005
1	53	Healthy	0.11	0.115	2.198	0.662	1.536	0.005
1	41	Healthy	0.105	0.105	2.189	0.895	1.294	0
2	46	Healthy	0.105	0.105	1.41	0.885	0.525	0
2	49	Healthy	0.105	0.105	0.949	0.804	0.145	0
1	38	Healthy	0.095	0.11	2.21	0.832	1.378	0.015
2	50	Healthy	0.0899999	0.105	0.927	0.592	0.335	0.015
1	35	Healthy	0.0999999	0.105	2.041	0.96	1.081	0.005
2	52	Healthy	0.105	0.105	0.772	0.666	0.106	0
1	37	Healthy	0.0999999	0.105	1.685	0.705	0.98	0.005
1	56	Healthy	0.105	0.11	1.153	0.783	0.37	0.005
2	53	Healthy	0.095	0.0999999	2.387	1.904	0.483	0.0049999
1	45	Healthy	0.105	0.105	1.924	1.123	0.801	0
2	45	Healthy	0.095	0.105	0.508	0.352	0.156	0.01
1	51	Healthy	0.12	0.11	0.719	1.209	-0.49	-0.01
2	40	Healthy	0.12	0.11	1.26	0.402	0.858	-0.01
2	50	Healthy	0.0899999	0.0899999	1.466	0.99	0.476	0
2	48	Healthy	0.11	0.11	0.968	1.339	-0.371	0
1	45	Healthy	0.11	0.115	1.224	2.23	-1.006	0.005
2	35	Healthy	0.11	0.115	1.291	1.682	-0.391	0.005
1	50	Healthy	0.12	0.135	0.938	0.852	0.086	0.015
2	48	Healthy	0.0999999	0.105	1.499	0.85	0.649	0.005
1	53	Healthy	0.095	0.11	1.151	0.892	0.259	0.015
2	39	Healthy	0.0999999	0.115	0.728	0.52	0.208	0.015
2	48	Healthy	0.11	0.115	2.138	1.04	1.098	0.005
2	40	Hematology	0.11	0.12	2.028	1.269	0.759	0.01
2	35	Hematology	0.0999999	0.105	1.823	1.041	0.782	0.0050001
1	13	Hematology	0.105	0.105	2.388	0.89	1.498	0
1	25	Hematology	0.11	0.11	1.919	0.555	1.364	0
2	20	Hematology	0.0999999	0.105	1.215	0.865	0.35	0.0050001
1	58	Hematology	0.0899999	0.11	1.296	0.722	0.574	0.0200001
2	15	Hematology	0.0999999	0.115	0.862	0.594	0.268	0.0150001
1	61	Hematology	0.105	0.115	0.82	0.748	0.072	0.01
1	61	Hematology	0.115	0.125	2.22	1.241	0.979	0.01
2	49	Hematology	0.095	0.115	0.507	0.394	0.113	0.02
1	53	Hematology	0.105	0.115	1.232	0.685	0.547	0.01
2	59	Hematology	0.095	0.115	1.477	0.585	0.892	0.02
2	76	Hematology	0.0999999	0.115	1.409	0.644	0.765	0.0150001
1	35	Hematology	0.095	0.115	1.43	0.408	1.022	0.02
2	67	Hematology	0.0999999	0.115	2.124	0.471	1.653	0.0150001
1	46	Hematology	0.0999999	0.125	1.088	0.865	0.223	0.0250001
2	66	Hematology	0.105	0.125	2.069	1.627	0.442	0.02
1	44	Hematology	0.0899999	0.105	0.539	0.503	0.036	0.0150001
2	10	Hematology	0.0999999	0.115	1.275	0.844	0.431	0.0150001
1	73	Hematology	0.095	0.115	0.517	0.519	-0.002	0.02
1	55	Hematology	0.0999999	0.125	0.963	0.924	0.039	0.0250001
2	56	Hematology	0.0899999	0.115	0.306	0.406	-0.1	0.0250001
2	24	Hematology	0.0899999	0.11	0.397	0.426	-0.029	0.0200001
1	61	Hematology	0.0999999	0.105	1.614	0.581	1.033	0.0050001
1	65	Hematology	0.11	0.15	1.203	0.54	0.663	0.04
1	47	Hematology	0.11	0.13	1.043	0.59	0.453	0.02
2	69	Hematology	0.0999999	0.12	1.601	0.635	0.966	0.0200001
2	35	Hematology	0.0999999	0.13	0.594	0.478	0.116	0.0300001
1	24	Hematology	0.105	0.135	0.909	0.805	0.104	0.03
2	47	Hematology	0.0999999	0.125	2.417	0.615	1.802	0.0250001
1	46	Hematology	0.105	0.14	0.787	0.657	0.13	0.035
2	62	Hematology	0.095	0.12	0.474	0.515	-0.041	0.025
1	45	Hematology	0.11	0.13	0.898	0.37	0.528	0.02
1	22	Hematology	0.0999999	0.122	0.95	0.59	0.36	0.0220001
2	64	Hematology	0.12	0.135	0.747	0.652	0.095	0.015
1	63	Hematology	0.0999999	0.12	1.463	0.834	0.629	0.0200001
2	77	Hematology	0.105	0.125	0.745	0.54	0.205	0.02
2	55	Hematology	0.12	0.145	0.947	0.624	0.323	0.025
2	71	Hematology	0.12	0.14	0.572	0.379	0.193	0.02
1	60	Hematology	0.105	0.13	0.417	0.589	-0.172	0.025
1	24	Hematology	0.115	0.12	1.201	0.571	0.63	0.005
1	53	Oncology	0.095	0.12	0.554	0.558	-0.004	0.025
2	52	Oncology	0.105	0.13	0.813	0.561	0.252	0.025
2	69	Oncology	0.0999999	0.115	0.797	0.419	0.378	0.0150001
1	44	Oncology	0.11	0.145	1.853	0.647	1.206	0.035
2	24	Oncology	0.0999999	0.135	0.839	0.454	0.385	0.0350001
1	32	Oncology	0.0999999	0.14	0.526	0.5	0.026	0.0400001
2	67	Oncology	0.105	0.14	0.778	0.455	0.323	0.035
1	45	Oncology	0.105	0.145	0.834	0.636	0.198	0.04
1	34	Oncology	0.115	0.14	1.111	0.345	0.766	0.025
2	64	Oncology	0.11	0.155	0.864	0.624	0.24	0.045
1	54	Oncology	0.11	0.135	1.141	0.548	0.593	0.025
2	26	Oncology	0.105	0.135	0.64	0.414	0.226	0.03
1	51	Oncology	0.12	0.15	1.451	1.009	0.442	0.03
1	52	Oncology	0.095	0.145	1.342	1.149	0.193	0.05
2	61	Oncology	0.11	0.16	1.341	0.902	0.439	0.05
2	49	Oncology	0.0999999	0.135	1.272	0.89	0.382	0.035
1	53	Oncology	0.11	0.13	1.165	0.95	0.215	0.02
1	59	Oncology	0.0899999	0.135	0.967	0.749	0.218	0.045
2	72	Oncology	0.0999999	0.125	0.774	0.649	0.125	0.025
1	35	Oncology	0.095	0.14	1.278	1.075	0.203	0.045
2	23	Oncology	0.0999999	0.145	1.212	0.784	0.428	0.045
1	46	Oncology	0.11	0.125	0.961	0.7354	0.2256	0.015
2	66	Oncology	0.11	0.135	0.828	0.565	0.263	0.025
1	56	Oncology	0.095	0.12	0.928	0.745	0.183	0.025
1	66	Oncology	0.11	0.14	1.35	1.173	0.177	0.03
2	49	Oncology	0.0999999	0.13	1.169	0.697	0.472	0.03
2	52	Oncology	0.095	0.11	1.122	0.723	0.399	0.015
2	65	Oncology	0.11	0.155	2.028	1.75	0.278	0.045
1	61	Oncology	0.105	0.135	1.395	0.878	0.517	0.03
2	52	Oncology	0.095	0.135	0.785	0.652	0.133	0.04
2	48	Oncology	0.0999999	0.135	2.035	1.326	0.709	0.035
2	66	Oncology	0.0999999	0.145	1.37	0.938	0.432	0.045
1	69	Oncology	0.0999999	0.125	1.425	0.855	0.57	0.025
2	58	Oncology	0.0999999	0.135	1.397	0.804	0.593	0.035
1	72	Oncology	0.11	0.155	1.167	1.116	0.051	0.045
2	59	Oncology	0.105	0.125	0.729	0.63	0.099	0.02
2	45	Oncology	0.12	0.14	2.079	1.565	0.514	0.02
1	49	Oncology	0.105	0.155	0.91	0.822	0.088	0.05
Ps: III is the potassium ferricyanide solution which are IUPAC named.
	Gender：1 is stand for Male; 2 is stand for Female.
	49
